# Supplementary material for: X-ray phase-contrast tomography for high-spatial-resolution zebrafish muscle imaging
Source: Sci Rep. 2015 Nov 13;5:16625. doi: 10.1038/srep16625 (PMC4643221; doi:10.1038/srep16625)
Supplement: Supplementary Dataset 1 [file srep16625-s2.zip]

Archive with 212 entries (212 files):
- dataset1/0350.tif
- dataset1/0351.tif
- dataset1/0352.tif
- dataset1/0353.tif
- dataset1/0354.tif
- dataset1/0355.tif
- dataset1/0356.tif
- dataset1/0357.tif
- dataset1/0358.tif
- dataset1/0359.tif
- dataset1/0360.tif
- dataset1/0361.tif
- dataset1/0362.tif
- dataset1/0363.tif
- dataset1/0364.tif
- dataset1/0365.tif
- dataset1/0366.tif
- dataset1/0367.tif
- dataset1/0368.tif
- dataset1/0369.tif
- dataset1/0370.tif
- dataset1/0371.tif
- dataset1/0372.tif
- dataset1/0373.tif
- dataset1/0374.tif
- dataset1/0375.tif
- dataset1/0376.tif
- dataset1/0377.tif
- dataset1/0378.tif
- dataset1/0379.tif
- dataset1/0380.tif
- dataset1/0381.tif
- dataset1/0382.tif
- dataset1/0383.tif
- dataset1/0384.tif
- dataset1/0385.tif
- dataset1/0386.tif
- dataset1/0387.tif
- dataset1/0388.tif
- dataset1/0389.tif
- dataset1/0390.tif
- dataset1/0391.tif
- dataset1/0392.tif
- dataset1/0393.tif
- dataset1/0394.tif
- dataset1/0395.tif
- dataset1/0396.tif
- dataset1/0397.tif
- dataset1/0398.tif
- dataset1/0399.tif
- dataset1/0400.tif
- dataset1/0401.tif
- dataset1/0402.tif
- dataset1/0403.tif
- dataset1/0404.tif
- dataset1/0405.tif
- dataset1/0406.tif
- dataset1/0407.tif
- dataset1/0408.tif
- dataset1/0409.tif
- dataset1/0410.tif
- dataset1/0411.tif
- dataset1/0412.tif
- dataset1/0413.tif
- dataset1/0414.tif
- dataset1/0415.tif
- dataset1/0416.tif
- dataset1/0417.tif
- dataset1/0418.tif
- dataset1/0419.tif
- dataset1/0420.tif
- dataset1/0421.tif
- dataset1/0422.tif
- dataset1/0423.tif
- dataset1/0424.tif
- dataset1/0425.tif
- dataset1/0426.tif
- dataset1/0427.tif
- dataset1/0428.tif
- dataset1/0429.tif
- dataset1/0430.tif
- dataset1/0431.tif
- dataset1/0432.tif
- dataset1/0433.tif
- dataset1/0434.tif
- dataset1/0435.tif
- dataset1/0436.tif
- dataset1/0437.tif
- dataset1/0438.tif
- dataset1/0439.tif
- dataset1/0440.tif
- dataset1/0441.tif
- dataset1/0442.tif
- dataset1/0443.tif
- dataset1/0444.tif
- dataset1/0445.tif
- dataset1/0446.tif
- dataset1/0447.tif
- dataset1/0448.tif
- dataset1/0449.tif
- dataset1/0450.tif
- dataset1/0451.tif
- dataset1/0452.tif
- dataset1/0453.tif
- dataset1/0454.tif
- dataset1/0455.tif
- dataset1/0456.tif
- dataset1/0457.tif
- dataset1/0458.tif
- dataset1/0459.tif
- dataset1/0460.tif
- dataset1/0461.tif
- dataset1/0462.tif
- dataset1/0463.tif
- dataset1/0464.tif
- dataset1/0465.tif
- dataset1/0466.tif
- dataset1/0467.tif
- dataset1/0468.tif
- dataset1/0469.tif
- dataset1/0470.tif
- dataset1/0471.tif
- dataset1/0472.tif
- dataset1/0473.tif
- dataset1/0474.tif
- dataset1/0475.tif
- dataset1/0476.tif
- dataset1/0477.tif
- dataset1/0478.tif
- dataset1/0479.tif
- dataset1/0480.tif
- dataset1/0481.tif
- dataset1/0482.tif
- dataset1/0483.tif
- dataset1/0484.tif
- dataset1/0485.tif
- dataset1/0486.tif
- dataset1/0487.tif
- dataset1/0488.tif
- dataset1/0489.tif
- dataset1/0490.tif
- dataset1/0491.tif
- dataset1/0492.tif
- dataset1/0493.tif
- dataset1/0494.tif
- dataset1/0495.tif
- dataset1/0496.tif
- dataset1/0497.tif
- dataset1/0498.tif
- dataset1/0499.tif
- dataset1/0500.tif
- dataset1/0501.tif
- dataset1/0502.tif
- dataset1/0503.tif
- dataset1/0504.tif
- dataset1/0505.tif
- dataset1/0506.tif
- dataset1/0507.tif
- dataset1/0508.tif
- dataset1/0509.tif
- dataset1/0510.tif
- dataset1/0511.tif
- dataset1/0512.tif
- dataset1/0513.tif
- dataset1/0514.tif
- dataset1/0515.tif
- dataset1/0516.tif
- dataset1/0517.tif
- dataset1/0518.tif
- dataset1/0519.tif
- dataset1/0520.tif
- dataset1/0521.tif
- dataset1/0522.tif
- dataset1/0523.tif
- dataset1/0524.tif
- dataset1/0525.tif
- dataset1/0526.tif
- dataset1/0527.tif
- dataset1/0528.tif
- dataset1/0529.tif
- dataset1/0530.tif
- dataset1/0531.tif
- dataset1/0532.tif
- dataset1/0533.tif
- dataset1/0534.tif
- dataset1/0535.tif
- dataset1/0536.tif
- dataset1/0537.tif
- dataset1/0538.tif
- dataset1/0539.tif
- dataset1/0540.tif
- dataset1/0541.tif
- dataset1/0542.tif
- dataset1/0543.tif
- dataset1/0544.tif
- dataset1/0545.tif
- dataset1/0546.tif
- dataset1/0547.tif
- dataset1/0548.tif
- dataset1/0549.tif
- dataset1/0550.tif
- dataset1/0551.tif
- dataset1/0552.tif
- dataset1/0553.tif
- dataset1/0554.tif
- dataset1/0555.tif
- dataset1/0556.tif
- dataset1/0557.tif
- dataset1/0558.tif
- dataset1/0559.tif
- dataset1/0560.tif
- dataset1/0561.tif
