# Supplementary material for: X-ray phase-contrast tomography for high-spatial-resolution zebrafish muscle imaging
Source: Sci Rep. 2015 Nov 13;5:16625. doi: 10.1038/srep16625 (PMC4643221; doi:10.1038/srep16625)
Supplement: Supplementary Dataset 2 [file srep16625-s3.zip]

Archive with 212 entries (212 files):
- dataset2/0562.tif
- dataset2/0563.tif
- dataset2/0564.tif
- dataset2/0565.tif
- dataset2/0566.tif
- dataset2/0567.tif
- dataset2/0568.tif
- dataset2/0569.tif
- dataset2/0570.tif
- dataset2/0571.tif
- dataset2/0572.tif
- dataset2/0573.tif
- dataset2/0574.tif
- dataset2/0575.tif
- dataset2/0576.tif
- dataset2/0577.tif
- dataset2/0578.tif
- dataset2/0579.tif
- dataset2/0580.tif
- dataset2/0581.tif
- dataset2/0582.tif
- dataset2/0583.tif
- dataset2/0584.tif
- dataset2/0585.tif
- dataset2/0586.tif
- dataset2/0587.tif
- dataset2/0588.tif
- dataset2/0589.tif
- dataset2/0590.tif
- dataset2/0591.tif
- dataset2/0592.tif
- dataset2/0593.tif
- dataset2/0594.tif
- dataset2/0595.tif
- dataset2/0596.tif
- dataset2/0597.tif
- dataset2/0598.tif
- dataset2/0599.tif
- dataset2/0600.tif
- dataset2/0601.tif
- dataset2/0602.tif
- dataset2/0603.tif
- dataset2/0604.tif
- dataset2/0605.tif
- dataset2/0606.tif
- dataset2/0607.tif
- dataset2/0608.tif
- dataset2/0609.tif
- dataset2/0610.tif
- dataset2/0611.tif
- dataset2/0612.tif
- dataset2/0613.tif
- dataset2/0614.tif
- dataset2/0615.tif
- dataset2/0616.tif
- dataset2/0617.tif
- dataset2/0618.tif
- dataset2/0619.tif
- dataset2/0620.tif
- dataset2/0621.tif
- dataset2/0622.tif
- dataset2/0623.tif
- dataset2/0624.tif
- dataset2/0625.tif
- dataset2/0626.tif
- dataset2/0627.tif
- dataset2/0628.tif
- dataset2/0629.tif
- dataset2/0630.tif
- dataset2/0631.tif
- dataset2/0632.tif
- dataset2/0633.tif
- dataset2/0634.tif
- dataset2/0635.tif
- dataset2/0636.tif
- dataset2/0637.tif
- dataset2/0638.tif
- dataset2/0639.tif
- dataset2/0640.tif
- dataset2/0641.tif
- dataset2/0642.tif
- dataset2/0643.tif
- dataset2/0644.tif
- dataset2/0645.tif
- dataset2/0646.tif
- dataset2/0647.tif
- dataset2/0648.tif
- dataset2/0649.tif
- dataset2/0650.tif
- dataset2/0651.tif
- dataset2/0652.tif
- dataset2/0653.tif
- dataset2/0654.tif
- dataset2/0655.tif
- dataset2/0656.tif
- dataset2/0657.tif
- dataset2/0658.tif
- dataset2/0659.tif
- dataset2/0660.tif
- dataset2/0661.tif
- dataset2/0662.tif
- dataset2/0663.tif
- dataset2/0664.tif
- dataset2/0665.tif
- dataset2/0666.tif
- dataset2/0667.tif
- dataset2/0668.tif
- dataset2/0669.tif
- dataset2/0670.tif
- dataset2/0671.tif
- dataset2/0672.tif
- dataset2/0673.tif
- dataset2/0674.tif
- dataset2/0675.tif
- dataset2/0676.tif
- dataset2/0677.tif
- dataset2/0678.tif
- dataset2/0679.tif
- dataset2/0680.tif
- dataset2/0681.tif
- dataset2/0682.tif
- dataset2/0683.tif
- dataset2/0684.tif
- dataset2/0685.tif
- dataset2/0686.tif
- dataset2/0687.tif
- dataset2/0688.tif
- dataset2/0689.tif
- dataset2/0690.tif
- dataset2/0691.tif
- dataset2/0692.tif
- dataset2/0693.tif
- dataset2/0694.tif
- dataset2/0695.tif
- dataset2/0696.tif
- dataset2/0697.tif
- dataset2/0698.tif
- dataset2/0699.tif
- dataset2/0700.tif
- dataset2/0701.tif
- dataset2/0702.tif
- dataset2/0703.tif
- dataset2/0704.tif
- dataset2/0705.tif
- dataset2/0706.tif
- dataset2/0707.tif
- dataset2/0708.tif
- dataset2/0709.tif
- dataset2/0710.tif
- dataset2/0711.tif
- dataset2/0712.tif
- dataset2/0713.tif
- dataset2/0714.tif
- dataset2/0715.tif
- dataset2/0716.tif
- dataset2/0717.tif
- dataset2/0718.tif
- dataset2/0719.tif
- dataset2/0720.tif
- dataset2/0721.tif
- dataset2/0722.tif
- dataset2/0723.tif
- dataset2/0724.tif
- dataset2/0725.tif
- dataset2/0726.tif
- dataset2/0727.tif
- dataset2/0728.tif
- dataset2/0729.tif
- dataset2/0730.tif
- dataset2/0731.tif
- dataset2/0732.tif
- dataset2/0733.tif
- dataset2/0734.tif
- dataset2/0735.tif
- dataset2/0736.tif
- dataset2/0737.tif
- dataset2/0738.tif
- dataset2/0739.tif
- dataset2/0740.tif
- dataset2/0741.tif
- dataset2/0742.tif
- dataset2/0743.tif
- dataset2/0744.tif
- dataset2/0745.tif
- dataset2/0746.tif
- dataset2/0747.tif
- dataset2/0748.tif
- dataset2/0749.tif
- dataset2/0750.tif
- dataset2/0751.tif
- dataset2/0752.tif
- dataset2/0753.tif
- dataset2/0754.tif
- dataset2/0755.tif
- dataset2/0756.tif
- dataset2/0757.tif
- dataset2/0758.tif
- dataset2/0759.tif
- dataset2/0760.tif
- dataset2/0761.tif
- dataset2/0762.tif
- dataset2/0763.tif
- dataset2/0764.tif
- dataset2/0765.tif
- dataset2/0766.tif
- dataset2/0767.tif
- dataset2/0768.tif
- dataset2/0769.tif
- dataset2/0770.tif
- dataset2/0771.tif
- dataset2/0772.tif
- dataset2/0773.tif
