# Supplementary material for: X-ray phase-contrast tomography for high-spatial-resolution zebrafish muscle imaging
Source: Sci Rep. 2015 Nov 13;5:16625. doi: 10.1038/srep16625 (PMC4643221; doi:10.1038/srep16625)
Supplement: Supplementary Dataset 3 [file srep16625-s4.zip]

Archive with 212 entries (212 files):
- dataset3/0774.tif
- dataset3/0775.tif
- dataset3/0776.tif
- dataset3/0777.tif
- dataset3/0778.tif
- dataset3/0779.tif
- dataset3/0780.tif
- dataset3/0781.tif
- dataset3/0782.tif
- dataset3/0783.tif
- dataset3/0784.tif
- dataset3/0785.tif
- dataset3/0786.tif
- dataset3/0787.tif
- dataset3/0788.tif
- dataset3/0789.tif
- dataset3/0790.tif
- dataset3/0791.tif
- dataset3/0792.tif
- dataset3/0793.tif
- dataset3/0794.tif
- dataset3/0795.tif
- dataset3/0796.tif
- dataset3/0797.tif
- dataset3/0798.tif
- dataset3/0799.tif
- dataset3/0800.tif
- dataset3/0801.tif
- dataset3/0802.tif
- dataset3/0803.tif
- dataset3/0804.tif
- dataset3/0805.tif
- dataset3/0806.tif
- dataset3/0807.tif
- dataset3/0808.tif
- dataset3/0809.tif
- dataset3/0810.tif
- dataset3/0811.tif
- dataset3/0812.tif
- dataset3/0813.tif
- dataset3/0814.tif
- dataset3/0815.tif
- dataset3/0816.tif
- dataset3/0817.tif
- dataset3/0818.tif
- dataset3/0819.tif
- dataset3/0820.tif
- dataset3/0821.tif
- dataset3/0822.tif
- dataset3/0823.tif
- dataset3/0824.tif
- dataset3/0825.tif
- dataset3/0826.tif
- dataset3/0827.tif
- dataset3/0828.tif
- dataset3/0829.tif
- dataset3/0830.tif
- dataset3/0831.tif
- dataset3/0832.tif
- dataset3/0833.tif
- dataset3/0834.tif
- dataset3/0835.tif
- dataset3/0836.tif
- dataset3/0837.tif
- dataset3/0838.tif
- dataset3/0839.tif
- dataset3/0840.tif
- dataset3/0841.tif
- dataset3/0842.tif
- dataset3/0843.tif
- dataset3/0844.tif
- dataset3/0845.tif
- dataset3/0846.tif
- dataset3/0847.tif
- dataset3/0848.tif
- dataset3/0849.tif
- dataset3/0850.tif
- dataset3/0851.tif
- dataset3/0852.tif
- dataset3/0853.tif
- dataset3/0854.tif
- dataset3/0855.tif
- dataset3/0856.tif
- dataset3/0857.tif
- dataset3/0858.tif
- dataset3/0859.tif
- dataset3/0860.tif
- dataset3/0861.tif
- dataset3/0862.tif
- dataset3/0863.tif
- dataset3/0864.tif
- dataset3/0865.tif
- dataset3/0866.tif
- dataset3/0867.tif
- dataset3/0868.tif
- dataset3/0869.tif
- dataset3/0870.tif
- dataset3/0871.tif
- dataset3/0872.tif
- dataset3/0873.tif
- dataset3/0874.tif
- dataset3/0875.tif
- dataset3/0876.tif
- dataset3/0877.tif
- dataset3/0878.tif
- dataset3/0879.tif
- dataset3/0880.tif
- dataset3/0881.tif
- dataset3/0882.tif
- dataset3/0883.tif
- dataset3/0884.tif
- dataset3/0885.tif
- dataset3/0886.tif
- dataset3/0887.tif
- dataset3/0888.tif
- dataset3/0889.tif
- dataset3/0890.tif
- dataset3/0891.tif
- dataset3/0892.tif
- dataset3/0893.tif
- dataset3/0894.tif
- dataset3/0895.tif
- dataset3/0896.tif
- dataset3/0897.tif
- dataset3/0898.tif
- dataset3/0899.tif
- dataset3/0900.tif
- dataset3/0901.tif
- dataset3/0902.tif
- dataset3/0903.tif
- dataset3/0904.tif
- dataset3/0905.tif
- dataset3/0906.tif
- dataset3/0907.tif
- dataset3/0908.tif
- dataset3/0909.tif
- dataset3/0910.tif
- dataset3/0911.tif
- dataset3/0912.tif
- dataset3/0913.tif
- dataset3/0914.tif
- dataset3/0915.tif
- dataset3/0916.tif
- dataset3/0917.tif
- dataset3/0918.tif
- dataset3/0919.tif
- dataset3/0920.tif
- dataset3/0921.tif
- dataset3/0922.tif
- dataset3/0923.tif
- dataset3/0924.tif
- dataset3/0925.tif
- dataset3/0926.tif
- dataset3/0927.tif
- dataset3/0928.tif
- dataset3/0929.tif
- dataset3/0930.tif
- dataset3/0931.tif
- dataset3/0932.tif
- dataset3/0933.tif
- dataset3/0934.tif
- dataset3/0935.tif
- dataset3/0936.tif
- dataset3/0937.tif
- dataset3/0938.tif
- dataset3/0939.tif
- dataset3/0940.tif
- dataset3/0941.tif
- dataset3/0942.tif
- dataset3/0943.tif
- dataset3/0944.tif
- dataset3/0945.tif
- dataset3/0946.tif
- dataset3/0947.tif
- dataset3/0948.tif
- dataset3/0949.tif
- dataset3/0950.tif
- dataset3/0951.tif
- dataset3/0952.tif
- dataset3/0953.tif
- dataset3/0954.tif
- dataset3/0955.tif
- dataset3/0956.tif
- dataset3/0957.tif
- dataset3/0958.tif
- dataset3/0959.tif
- dataset3/0960.tif
- dataset3/0961.tif
- dataset3/0962.tif
- dataset3/0963.tif
- dataset3/0964.tif
- dataset3/0965.tif
- dataset3/0966.tif
- dataset3/0967.tif
- dataset3/0968.tif
- dataset3/0969.tif
- dataset3/0970.tif
- dataset3/0971.tif
- dataset3/0972.tif
- dataset3/0973.tif
- dataset3/0974.tif
- dataset3/0975.tif
- dataset3/0976.tif
- dataset3/0977.tif
- dataset3/0978.tif
- dataset3/0979.tif
- dataset3/0980.tif
- dataset3/0981.tif
- dataset3/0982.tif
- dataset3/0983.tif
- dataset3/0984.tif
- dataset3/0985.tif
