# Supplementary material for: X-ray phase-contrast tomography for high-spatial-resolution zebrafish muscle imaging
Source: Sci Rep. 2015 Nov 13;5:16625. doi: 10.1038/srep16625 (PMC4643221; doi:10.1038/srep16625)
Supplement: Supplementary Dataset 4 [file srep16625-s5.zip]

Archive with 212 entries (212 files):
- dataset4/0986.tif
- dataset4/0987.tif
- dataset4/0988.tif
- dataset4/0989.tif
- dataset4/0990.tif
- dataset4/0991.tif
- dataset4/0992.tif
- dataset4/0993.tif
- dataset4/0994.tif
- dataset4/0995.tif
- dataset4/0996.tif
- dataset4/0997.tif
- dataset4/0998.tif
- dataset4/0999.tif
- dataset4/1000.tif
- dataset4/1001.tif
- dataset4/1002.tif
- dataset4/1003.tif
- dataset4/1004.tif
- dataset4/1005.tif
- dataset4/1006.tif
- dataset4/1007.tif
- dataset4/1008.tif
- dataset4/1009.tif
- dataset4/1010.tif
- dataset4/1011.tif
- dataset4/1012.tif
- dataset4/1013.tif
- dataset4/1014.tif
- dataset4/1015.tif
- dataset4/1016.tif
- dataset4/1017.tif
- dataset4/1018.tif
- dataset4/1019.tif
- dataset4/1020.tif
- dataset4/1021.tif
- dataset4/1022.tif
- dataset4/1023.tif
- dataset4/1024.tif
- dataset4/1025.tif
- dataset4/1026.tif
- dataset4/1027.tif
- dataset4/1028.tif
- dataset4/1029.tif
- dataset4/1030.tif
- dataset4/1031.tif
- dataset4/1032.tif
- dataset4/1033.tif
- dataset4/1034.tif
- dataset4/1035.tif
- dataset4/1036.tif
- dataset4/1037.tif
- dataset4/1038.tif
- dataset4/1039.tif
- dataset4/1040.tif
- dataset4/1041.tif
- dataset4/1042.tif
- dataset4/1043.tif
- dataset4/1044.tif
- dataset4/1045.tif
- dataset4/1046.tif
- dataset4/1047.tif
- dataset4/1048.tif
- dataset4/1049.tif
- dataset4/1050.tif
- dataset4/1051.tif
- dataset4/1052.tif
- dataset4/1053.tif
- dataset4/1054.tif
- dataset4/1055.tif
- dataset4/1056.tif
- dataset4/1057.tif
- dataset4/1058.tif
- dataset4/1059.tif
- dataset4/1060.tif
- dataset4/1061.tif
- dataset4/1062.tif
- dataset4/1063.tif
- dataset4/1064.tif
- dataset4/1065.tif
- dataset4/1066.tif
- dataset4/1067.tif
- dataset4/1068.tif
- dataset4/1069.tif
- dataset4/1070.tif
- dataset4/1071.tif
- dataset4/1072.tif
- dataset4/1073.tif
- dataset4/1074.tif
- dataset4/1075.tif
- dataset4/1076.tif
- dataset4/1077.tif
- dataset4/1078.tif
- dataset4/1079.tif
- dataset4/1080.tif
- dataset4/1081.tif
- dataset4/1082.tif
- dataset4/1083.tif
- dataset4/1084.tif
- dataset4/1085.tif
- dataset4/1086.tif
- dataset4/1087.tif
- dataset4/1088.tif
- dataset4/1089.tif
- dataset4/1090.tif
- dataset4/1091.tif
- dataset4/1092.tif
- dataset4/1093.tif
- dataset4/1094.tif
- dataset4/1095.tif
- dataset4/1096.tif
- dataset4/1097.tif
- dataset4/1098.tif
- dataset4/1099.tif
- dataset4/1100.tif
- dataset4/1101.tif
- dataset4/1102.tif
- dataset4/1103.tif
- dataset4/1104.tif
- dataset4/1105.tif
- dataset4/1106.tif
- dataset4/1107.tif
- dataset4/1108.tif
- dataset4/1109.tif
- dataset4/1110.tif
- dataset4/1111.tif
- dataset4/1112.tif
- dataset4/1113.tif
- dataset4/1114.tif
- dataset4/1115.tif
- dataset4/1116.tif
- dataset4/1117.tif
- dataset4/1118.tif
- dataset4/1119.tif
- dataset4/1120.tif
- dataset4/1121.tif
- dataset4/1122.tif
- dataset4/1123.tif
- dataset4/1124.tif
- dataset4/1125.tif
- dataset4/1126.tif
- dataset4/1127.tif
- dataset4/1128.tif
- dataset4/1129.tif
- dataset4/1130.tif
- dataset4/1131.tif
- dataset4/1132.tif
- dataset4/1133.tif
- dataset4/1134.tif
- dataset4/1135.tif
- dataset4/1136.tif
- dataset4/1137.tif
- dataset4/1138.tif
- dataset4/1139.tif
- dataset4/1140.tif
- dataset4/1141.tif
- dataset4/1142.tif
- dataset4/1143.tif
- dataset4/1144.tif
- dataset4/1145.tif
- dataset4/1146.tif
- dataset4/1147.tif
- dataset4/1148.tif
- dataset4/1149.tif
- dataset4/1150.tif
- dataset4/1151.tif
- dataset4/1152.tif
- dataset4/1153.tif
- dataset4/1154.tif
- dataset4/1155.tif
- dataset4/1156.tif
- dataset4/1157.tif
- dataset4/1158.tif
- dataset4/1159.tif
- dataset4/1160.tif
- dataset4/1161.tif
- dataset4/1162.tif
- dataset4/1163.tif
- dataset4/1164.tif
- dataset4/1165.tif
- dataset4/1166.tif
- dataset4/1167.tif
- dataset4/1168.tif
- dataset4/1169.tif
- dataset4/1170.tif
- dataset4/1171.tif
- dataset4/1172.tif
- dataset4/1173.tif
- dataset4/1174.tif
- dataset4/1175.tif
- dataset4/1176.tif
- dataset4/1177.tif
- dataset4/1178.tif
- dataset4/1179.tif
- dataset4/1180.tif
- dataset4/1181.tif
- dataset4/1182.tif
- dataset4/1183.tif
- dataset4/1184.tif
- dataset4/1185.tif
- dataset4/1186.tif
- dataset4/1187.tif
- dataset4/1188.tif
- dataset4/1189.tif
- dataset4/1190.tif
- dataset4/1191.tif
- dataset4/1192.tif
- dataset4/1193.tif
- dataset4/1194.tif
- dataset4/1195.tif
- dataset4/1196.tif
- dataset4/1197.tif
